# Supplementary material for: Selenium Speciation in Commonly Consumed Thai Seafood Under Different Cooking Methods
Source: Foods. 2026 Jun 6;15(12):2052. doi: 10.3390/foods15122052 (PMC13298069; doi:10.3390/foods15122052)
Supplement: Supplementary file 1 [file foods-15-02052-s001.zip]

Archive with 1 entries (1 files):
- foods-4335518-supplementary.pdf
